# Supplementary material for: Risk Perception and Fatigue in Port Workers: A Pilot Study
Source: Int J Environ Res Public Health. 2024 Mar 13;21(3):338. doi: 10.3390/ijerph21030338 (PMC10970156; doi:10.3390/ijerph21030338)
Supplement: Supplementary file 1 [file ijerph-21-00338-s001.zip]

Archive with 3 entries (3 files):
- FigureS1.pdf
- FigureS2.pdf
- File 1.pdf
